# Supplementary material for: Exhaled metabolic markers and relevant dysregulated pathways of lung cancer: a pilot study
Source: Ann Med. 2022 Mar 9;54(1):790–802. doi: 10.1080/07853890.2022.2048064 (PMC8920387; doi:10.1080/07853890.2022.2048064)
Supplement: Supplemental Material [file IANN_A_2048064_SM8363.zip]

Archive with 2 entries (2 files):
- Supplemental files/revised S4 and S5 correlations.xls
- Supplemental files/revised supplementary materials.docx
