# Supplementary material for: Exhaled metabolic markers and relevant dysregulated pathways of lung cancer: a pilot study
Source: Ann Med. 2022 Mar 9;54(1):790–802. doi: 10.1080/07853890.2022.2048064 (PMC8920387; doi:10.1080/07853890.2022.2048064)
Supplement: Supplemental Material [file IANN_A_2048064_SM8363.zip › Supplemental files/revised S4 and S5 correlations.xls]

## Sheet: S4 correlation_table
	3-Methylheptane	3-(Methylthio)-1-propene	Dimethyldisulfide	Acetic acid	3-Carene	l-Menthol	2,5-Dimethylfuran	Limonene	Camphene	3,3-Dimethylhexane	Phytol	1-Octene	2-Ethylhexanol	n-Heptane	Isopropylbenzene	Eucalyptol	n-Octanol	n-Nonane	o-Cymene	p-Cymene	Propyl acetate	n-Butylacetate	3-Ethyltoluene	3-Methylbutanol	2-Butoxyethanol	Hexanal	o-Xylene	n-Octanal	n-Nonanal	n-Undecane	1-Methylnaphthalene
3-Methylheptane	1	0.26547	0.25811	0.19322	0.051912	0.14688	0.12563	0.029201	0.040993	0.10298	0.06059	-0.13587	-0.12211	0.017146	-0.062969	-0.041898	0.1311	-0.12522	-0.22793	-0.22948	-0.15069	-0.16256	-0.25509	-0.17655	-0.16179	-0.084521	-0.26383	0.046527	-0.026961	-0.088816	-0.026888
3-(Methylthio)-1-propene	0.26547	1	0.26731	0.24765	0.22141	0.12515	0.31979	0.26754	0.21761	0.10225	-0.053947	-0.18046	-0.06437	-0.19502	-0.17987	-0.12535	-0.11102	-0.33967	-0.1573	-0.21792	-0.25876	-0.27398	-0.48817	-0.41633	-0.37141	-0.32714	-0.47117	-0.28178	-0.31728	-0.21076	-0.11211
Dimethyldisulfide	0.25811	0.26731	1	0.38412	0.078567	0.040791	0.11579	0.0019376	0.0052021	0.016907	-0.01318	-0.17466	-0.086965	-0.12146	-0.16145	-0.21518	-0.19607	-0.11689	-0.21082	-0.10141	-0.056534	-0.11773	-0.35705	-0.27198	-0.31707	-0.14091	-0.25143	-0.085202	-0.19863	-0.19809	-0.089388
Acetic acid	0.19322	0.24765	0.38412	1	0.17513	-0.056768	0.089219	0.1218	0.036597	0.12516	-0.091606	-0.13491	-0.086312	-0.024238	-0.157	-0.16632	-0.095412	-0.25682	-0.07765	-0.17538	-0.02873	-0.19237	-0.3397	-0.28103	-0.24561	-0.18457	-0.26484	-0.1742	-0.23711	-0.33068	-0.19097
3-Carene	0.051912	0.22141	0.078567	0.17513	1	0.24057	0.25889	0.074353	0.11152	-0.020685	-0.060771	-0.18492	-0.011306	-0.094986	-0.13749	0.0061999	-0.21953	-0.0346	-0.18757	0.1791	0.017314	0.037244	-0.39816	-0.23116	-0.16633	-0.025452	-0.22673	-0.015699	-0.10729	-0.024585	-0.0049797
l-Menthol	0.14688	0.12515	0.040791	-0.056768	0.24057	1	0.11799	0.14593	0.10902	-0.00066103	0.010922	0.034446	-0.0014842	0.093096	0.07074	0.16275	-0.020618	-0.1288	-0.12455	-0.030301	-0.18914	-0.078545	-0.18281	-0.074544	-0.013062	-0.082833	-0.022085	-0.022632	-0.055033	0.04369	-0.047349
2,5-Dimethylfuran	0.12563	0.31979	0.11579	0.089219	0.25889	0.11799	1	0.27185	0.15743	0.054443	0.018471	-0.10077	-0.083001	-0.12706	0.021363	-0.093754	-0.12246	-0.11363	-0.20966	-0.13744	-0.14068	-0.10626	-0.30631	-0.16672	-0.24231	-0.15774	-0.23989	-0.13223	-0.18073	0.001357	-0.094533
Limonene	0.029201	0.26754	0.0019376	0.1218	0.074353	0.14593	0.27185	1	0.16797	0.13612	-0.06516	0.029917	0.0049124	0.075506	0.019127	-0.0057417	0.015762	-0.15292	-0.03678	-0.12025	-0.28012	-0.24587	-0.070177	-0.20103	-0.21198	-0.26611	-0.18622	-0.20646	-0.26925	-0.081313	-0.16206
Camphene	0.040993	0.21761	0.0052021	0.036597	0.11152	0.10902	0.15743	0.16797	1	0.12634	0.016296	0.13038	0.13772	-0.16867	-0.034687	0.031089	0.0074083	0.067128	-0.10942	-0.058108	-0.16438	-0.10928	-0.064971	0.040302	-0.029369	-0.0018044	0.025962	-0.097289	0.12719	0.063034	0.12375
3,3-Dimethylhexane	0.10298	0.10225	0.016907	0.12516	-0.020685	-0.00066103	0.054443	0.13612	0.12634	1	-0.072	-0.0040323	0.02626	-0.045493	-0.035246	-0.29083	-0.13142	0.049648	-0.085344	-0.25604	0.10794	-0.085907	-0.074167	-0.16344	-0.17016	-0.14069	-0.036839	-0.096651	-0.096795	-0.087177	-0.0030477
Phytol	0.06059	-0.053947	-0.01318	-0.091606	-0.060771	0.010922	0.018471	-0.06516	0.016296	-0.072	1	0.1413	0.12779	0.031016	0.044876	0.17258	0.080538	-0.010454	0.12713	0.012709	-0.078069	-0.008469	0.14116	0.13093	0.065305	0.059381	-0.050506	0.25728	0.21044	0.12379	-0.0086655
1-Octene	-0.13587	-0.18046	-0.17466	-0.13491	-0.18492	0.034446	-0.10077	0.029917	0.13038	-0.0040323	0.1413	1	0.16986	-0.017304	0.14078	0.1011	0.1459	0.2469	0.10498	-0.062899	-0.10973	-0.081569	0.21668	0.11925	-0.0286	0.04162	0.0081785	0.24472	0.18948	0.074036	0.029157
2-Ethylhexanol	-0.12211	-0.06437	-0.086965	-0.086312	-0.011306	-0.0014842	-0.083001	0.0049124	0.13772	0.02626	0.12779	0.16986	1	-0.007938	0.084566	-0.0076193	-0.013156	-0.0015465	-0.031233	0.04845	0.028944	-0.067672	0.14485	-0.093944	-0.0018439	0.022046	-0.052493	0.10757	0.13707	0.07504	0.10868
n-Heptane	0.017146	-0.19502	-0.12146	-0.024238	-0.094986	0.093096	-0.12706	0.075506	-0.16867	-0.045493	0.031016	-0.017304	-0.007938	1	0.042649	0.14913	0.046487	-0.040128	0.032237	0.1127	0.034302	0.092192	0.16109	0.14901	0.14063	0.14503	0.2303	0.33614	0.20745	0.026638	0.061822
Isopropylbenzene	-0.062969	-0.17987	-0.16145	-0.157	-0.13749	0.07074	0.021363	0.019127	-0.034687	-0.035246	0.044876	0.14078	0.084566	0.042649	1	0.15405	0.28175	0.068247	0.083993	0.010185	0.06922	0.13414	0.36816	0.29582	0.14032	0.26098	0.20738	0.030274	0.16345	0.15228	0.015475
Eucalyptol	-0.041898	-0.12535	-0.21518	-0.16632	0.0061999	0.16275	-0.093754	-0.0057417	0.031089	-0.29083	0.17258	0.1011	-0.0076193	0.14913	0.15405	1	0.36237	-0.10536	0.042051	0.19228	-0.019765	0.10454	0.31343	0.32575	0.47977	0.22119	0.13031	0.13483	0.20388	0.17409	0.096391
n-Octanol	0.1311	-0.11102	-0.19607	-0.095412	-0.21953	-0.020618	-0.12246	0.015762	0.0074083	-0.13142	0.080538	0.1459	-0.013156	0.046487	0.28175	0.36237	1	0.059394	0.12617	-0.021316	-0.15136	0.0031497	0.35655	0.34847	0.39873	0.20809	0.036446	0.076862	0.2649	0.14806	0.194
n-Nonane	-0.12522	-0.33967	-0.11689	-0.25682	-0.0346	-0.1288	-0.11363	-0.15292	0.067128	0.049648	-0.010454	0.2469	-0.0015465	-0.040128	0.068247	-0.10536	0.059394	1	0.24349	0.2541	0.18973	0.14776	0.35915	0.21946	0.11221	0.17176	0.30285	0.24059	0.29022	0.23154	0.24068
o-Cymene	-0.22793	-0.1573	-0.21082	-0.07765	-0.18757	-0.12455	-0.20966	-0.03678	-0.10942	-0.085344	0.12713	0.10498	-0.031233	0.032237	0.083993	0.042051	0.12617	0.24349	1	0.11382	0.14904	0.1235	0.36099	0.27073	0.19715	0.10144	0.22304	0.14938	0.19324	0.12452	0.0031938
p-Cymene	-0.22948	-0.21792	-0.10141	-0.17538	0.1791	-0.030301	-0.13744	-0.12025	-0.058108	-0.25604	0.012709	-0.062899	0.04845	0.1127	0.010185	0.19228	-0.021316	0.2541	0.11382	1	0.15784	0.3772	0.32494	0.17672	0.35643	0.41893	0.23977	0.19149	0.17439	0.26536	0.14283
Propyl acetate	-0.15069	-0.25876	-0.056534	-0.02873	0.017314	-0.18914	-0.14068	-0.28012	-0.16438	0.10794	-0.078069	-0.10973	0.028944	0.034302	0.06922	-0.019765	-0.15136	0.18973	0.14904	0.15784	1	0.55998	0.14904	-0.076465	0.15363	0.084503	0.32263	0.072262	0.15046	0.23604	0.13584
n-Butylacetate	-0.16256	-0.27398	-0.11773	-0.19237	0.037244	-0.078545	-0.10626	-0.24587	-0.10928	-0.085907	-0.008469	-0.081569	-0.067672	0.092192	0.13414	0.10454	0.0031497	0.14776	0.1235	0.3772	0.55998	1	0.28623	0.062429	0.36163	0.47375	0.50927	0.14877	0.31424	0.36552	0.22806
3-Ethyltoluene	-0.25509	-0.48817	-0.35705	-0.3397	-0.39816	-0.18281	-0.30631	-0.070177	-0.064971	-0.074167	0.14116	0.21668	0.14485	0.16109	0.36816	0.31343	0.35655	0.35915	0.36099	0.32494	0.14904	0.28623	1	0.51877	0.56613	0.44979	0.53496	0.30945	0.37623	0.22432	0.25302
3-Methylbutanol	-0.17655	-0.41633	-0.27198	-0.28103	-0.23116	-0.074544	-0.16672	-0.20103	0.040302	-0.16344	0.13093	0.11925	-0.093944	0.14901	0.29582	0.32575	0.34847	0.21946	0.27073	0.17672	-0.076465	0.062429	0.51877	1	0.5536	0.3504	0.35719	0.20389	0.39536	0.20259	0.21253
2-Butoxyethanol	-0.16179	-0.37141	-0.31707	-0.24561	-0.16633	-0.013062	-0.24231	-0.21198	-0.029369	-0.17016	0.065305	-0.0286	-0.0018439	0.14063	0.14032	0.47977	0.39873	0.11221	0.19715	0.35643	0.15363	0.36163	0.56613	0.5536	1	0.4546	0.38432	0.27115	0.47835	0.32622	0.2265
Hexanal	-0.084521	-0.32714	-0.14091	-0.18457	-0.025452	-0.082833	-0.15774	-0.26611	-0.0018044	-0.14069	0.059381	0.04162	0.022046	0.14503	0.26098	0.22119	0.20809	0.17176	0.10144	0.41893	0.084503	0.47375	0.44979	0.3504	0.4546	1	0.40748	0.34467	0.48406	0.28148	0.20221
o-Xylene	-0.26383	-0.47117	-0.25143	-0.26484	-0.22673	-0.022085	-0.23989	-0.18622	0.025962	-0.036839	-0.050506	0.0081785	-0.052493	0.2303	0.20738	0.13031	0.036446	0.30285	0.22304	0.23977	0.32263	0.50927	0.53496	0.35719	0.38432	0.40748	1	0.15437	0.25774	0.25741	0.23482
n-Octanal	0.046527	-0.28178	-0.085202	-0.1742	-0.015699	-0.022632	-0.13223	-0.20646	-0.097289	-0.096651	0.25728	0.24472	0.10757	0.33614	0.030274	0.13483	0.076862	0.24059	0.14938	0.19149	0.072262	0.14877	0.30945	0.20389	0.27115	0.34467	0.15437	1	0.67426	0.17842	0.30375
n-Nonanal	-0.026961	-0.31728	-0.19863	-0.23711	-0.10729	-0.055033	-0.18073	-0.26925	0.12719	-0.096795	0.21044	0.18948	0.13707	0.20745	0.16345	0.20388	0.2649	0.29022	0.19324	0.17439	0.15046	0.31424	0.37623	0.39536	0.47835	0.48406	0.25774	0.67426	1	0.42763	0.47323
n-Undecane	-0.088816	-0.21076	-0.19809	-0.33068	-0.024585	0.04369	0.001357	-0.081313	0.063034	-0.087177	0.12379	0.074036	0.07504	0.026638	0.15228	0.17409	0.14806	0.23154	0.12452	0.26536	0.23604	0.36552	0.22432	0.20259	0.32622	0.28148	0.25741	0.17842	0.42763	1	0.26992
1-Methylnaphthalene	-0.026888	-0.11211	-0.089388	-0.19097	-0.0049797	-0.047349	-0.094533	-0.16206	0.12375	-0.0030477	-0.0086655	0.029157	0.10868	0.061822	0.015475	0.096391	0.194	0.24068	0.0031938	0.14283	0.13584	0.22806	0.25302	0.21253	0.2265	0.20221	0.23482	0.30375	0.47323	0.26992	1

## Sheet: S5 pval_corr_table
	3-Methylheptane	3-(Methylthio)-1-propene	Dimethyldisulfide	Acetic acid	3-Carene	l-Menthol	2,5-Dimethylfuran	Limonene	Camphene	3,3-Dimethylhexane	Phytol	1-Octene	2-Ethylhexanol	n-Heptane	Isopropylbenzene	Eucalyptol	n-Octanol	n-Nonane	o-Cymene	p-Cymene	Propyl acetate	n-Butylacetate	3-Ethyltoluene	3-Methylbutanol	2-Butoxyethanol	Hexanal	o-Xylene	n-Octanal	n-Nonanal	n-Undecane	1-Methylnaphthalene
3-Methylheptane	NA	3.6129e-05	6.0143e-05	0.0028767	0.42732	0.024025	0.053937	0.65538	0.53088	0.11461	0.35408	0.036993	0.061082	0.7933	0.33546	0.52184	0.044221	0.054728	0.00041631	0.00037924	0.020568	0.012393	7.3788e-05	0.006543	0.012821	0.19571	4.0536e-05	0.47687	0.6803	0.17387	0.68112
3-(Methylthio)-1-propene	3.6129e-05	NA	3.1745e-05	0.00012085	0.00061256	0.054866	5.1949e-07	3.1215e-05	0.00076378	0.11721	0.4094	0.0054299	0.3248	0.002621	0.005586	0.05447	0.088812	8.7794e-08	0.015578	0.00075	5.7511e-05	1.9672e-05	1.5543e-15	2.6109e-11	3.9231e-09	2.7306e-07	1.9096e-14	1.1069e-05	6.4424e-07	0.0011249	0.085697
Dimethyldisulfide	6.0143e-05	3.1745e-05	NA	1.0249e-09	0.2292	0.5329	0.075839	0.97638	0.93664	0.79612	0.84038	0.0071543	0.18305	0.062476	0.013017	0.00087748	0.0024821	0.073084	0.0011213	0.12029	0.38728	0.071038	1.6704e-08	2.2737e-05	6.5567e-07	0.030464	9.4217e-05	0.19212	0.0021709	0.0022334	0.17111
Acetic acid	0.0028767	0.00012085	1.0249e-09	NA	0.0069967	0.38531	0.17192	0.06174	0.57587	0.054837	0.16069	0.038361	0.18638	0.71106	0.015773	0.010489	0.14393	6.5656e-05	0.2347	0.0069168	0.66058	0.0030043	8.7541e-08	1.1702e-05	0.00013806	0.0044425	3.7767e-05	0.0073096	0.0002371	1.9925e-07	0.003226
3-Carene	0.42732	0.00061256	0.2292	0.0069967	NA	0.0001907	5.7001e-05	0.25522	0.087362	0.75192	0.35264	0.0043674	0.86283	0.14574	0.034773	0.92452	0.00068336	0.5969	0.0038298	0.0057962	0.79133	0.56915	2.1719e-10	0.00034249	0.010482	0.69728	0.0004473	0.8104	0.10014	0.70712	0.93934
l-Menthol	0.024025	0.054866	0.5329	0.38531	0.0001907	NA	0.070408	0.024962	0.094731	0.99194	0.86745	0.59853	0.98191	0.15396	0.27911	0.012293	0.75269	0.048116	0.056044	0.64328	0.0035394	0.22933	0.0048441	0.25401	0.84179	0.20482	0.73572	0.72943	0.40002	0.50418	0.4691
2,5-Dimethylfuran	0.053937	5.1949e-07	0.075839	0.17192	5.7001e-05	0.070408	NA	2.2947e-05	0.015486	0.4051	0.77774	0.12265	0.2039	0.051244	0.74406	0.15106	0.060326	0.081503	0.0011957	0.034844	0.030742	0.10346	1.6157e-06	0.010301	0.00017074	0.015281	0.00019905	0.042409	0.0053579	0.98346	0.14768
Limonene	0.65538	3.1215e-05	0.97638	0.06174	0.25522	0.024962	2.2947e-05	NA	0.0097338	0.036639	0.31889	0.64748	0.94016	0.24791	0.77005	0.93009	0.80965	0.018746	0.57397	0.065152	1.2532e-05	0.00013574	0.28296	0.0019119	0.0010509	3.4531e-05	0.0040958	0.0014259	2.7653e-05	0.21329	0.01267
Camphene	0.53088	0.00076378	0.93664	0.57587	0.087362	0.094731	0.015486	0.0097338	NA	0.052573	0.80334	0.045406	0.034463	0.0094314	0.59598	0.63466	0.90987	0.30446	0.093532	0.37417	0.011439	0.09396	0.3203	0.53783	0.65352	0.978	0.69152	0.13618	0.050999	0.33497	0.057648
3,3-Dimethylhexane	0.11461	0.11721	0.79612	0.054837	0.75192	0.99194	0.4051	0.036639	0.052573	NA	0.27061	0.95087	0.68817	0.48673	0.59006	5.5545e-06	0.043698	0.44778	0.19138	6.9197e-05	0.098076	0.18846	0.25642	0.011922	0.0088125	0.030729	0.57335	0.13877	0.13818	0.18199	0.96285
Phytol	0.35408	0.4094	0.84038	0.16069	0.35264	0.86745	0.77774	0.31889	0.80334	0.27061	NA	0.030002	0.049898	0.63546	0.49266	0.0078796	0.21769	0.87308	0.051101	0.84602	0.23218	0.89703	0.030164	0.044498	0.31781	0.36378	0.43996	6.3614e-05	0.0011451	0.057583	0.89465
1-Octene	0.036993	0.0054299	0.0071543	0.038361	0.0043674	0.59853	0.12265	0.64748	0.045406	0.95087	0.030002	NA	0.0089341	0.79144	0.030622	0.12141	0.025	0.00012695	0.10769	0.336	0.092594	0.21184	0.00080523	0.067446	0.66203	0.52461	0.90054	0.00014621	0.0034789	0.25726	0.65586
2-Ethylhexanol	0.061082	0.3248	0.18305	0.18638	0.86283	0.98191	0.2039	0.94016	0.034463	0.68817	0.049898	0.0089341	NA	0.90345	0.19547	0.90731	0.84066	0.98115	0.63309	0.45882	0.65821	0.30054	0.02607	0.15023	0.97752	0.73618	0.42216	0.099235	0.035344	0.25085	0.095799
n-Heptane	0.7933	0.002621	0.062476	0.71106	0.14574	0.15396	0.051244	0.24791	0.0094314	0.48673	0.63546	0.79144	0.90345	NA	0.5144	0.021924	0.47724	0.53959	0.6222	0.084065	0.60006	0.15802	0.013223	0.022038	0.030795	0.025882	0.00036084	1.2154e-07	0.0013512	0.68392	0.34436
Isopropylbenzene	0.33546	0.005586	0.013017	0.015773	0.034773	0.27911	0.74406	0.77005	0.59598	0.59006	0.49266	0.030622	0.19547	0.5144	NA	0.017878	1.1089e-05	0.29645	0.19853	0.87632	0.2896	0.039486	5.4831e-09	3.7607e-06	0.031178	4.9383e-05	0.001356	0.64357	0.01192	0.019252	0.81305
Eucalyptol	0.52184	0.05447	0.00087748	0.010489	0.92452	0.012293	0.15106	0.93009	0.63466	5.5545e-06	0.0078796	0.12141	0.90731	0.021924	0.017878	NA	9.8465e-09	0.10642	0.52032	0.0030175	0.76261	0.1092	8.929e-07	3.0888e-07	5.3291e-15	0.00062053	0.045522	0.038478	0.0016403	0.0073465	0.13985
n-Octanol	0.044221	0.088812	0.0024821	0.14393	0.00068336	0.75269	0.060326	0.80965	0.90987	0.043698	0.21769	0.025	0.84066	0.47724	1.1089e-05	9.8465e-09	NA	0.36368	0.052899	0.7446	0.020006	0.96161	1.7541e-08	3.8391e-08	2.0368e-10	0.0013041	0.57745	0.2395	3.7604e-05	0.022904	0.0027634
n-Nonane	0.054728	8.7794e-08	0.073084	6.5656e-05	0.5969	0.048116	0.081503	0.018746	0.30446	0.44778	0.87308	0.00012695	0.98115	0.53959	0.29645	0.10642	0.36368	NA	0.00015825	7.8873e-05	0.0034357	0.023186	1.3579e-08	0.00068612	0.085422	0.008185	2.1422e-06	0.00019049	5.8246e-06	0.00033453	0.00018937
o-Cymene	0.00041631	0.015578	0.0011213	0.2347	0.0038298	0.056044	0.0011957	0.57397	0.093532	0.19138	0.051101	0.10769	0.63309	0.6222	0.19853	0.52032	0.052899	0.00015825	NA	0.080985	0.022005	0.058176	1.1308e-08	2.4879e-05	0.0023457	0.12015	0.00055685	0.021702	0.0028736	0.056116	0.96108
p-Cymene	0.00037924	0.00075	0.12029	0.0069168	0.0057962	0.64328	0.034844	0.065152	0.37417	6.9197e-05	0.84602	0.336	0.45882	0.084065	0.87632	0.0030175	0.7446	7.8873e-05	0.080985	NA	0.015219	2.1449e-09	3.3175e-07	0.0064913	1.7758e-08	1.9075e-11	0.00020065	0.0031424	0.0072436	3.6397e-05	0.028251
Propyl acetate	0.020568	5.7511e-05	0.38728	0.66058	0.79133	0.0035394	0.030742	1.2532e-05	0.011439	0.098076	0.23218	0.092594	0.65821	0.60006	0.2896	0.76261	0.020006	0.0034357	0.022005	0.015219	NA	0	0.022005	0.24194	0.018193	0.19581	4.0605e-07	0.26887	0.020762	0.00025355	0.037027
n-Butylacetate	0.012393	1.9672e-05	0.071038	0.0030043	0.56915	0.22933	0.10346	0.00013574	0.09396	0.18846	0.89703	0.21184	0.30054	0.15802	0.039486	0.1092	0.96161	0.023186	0.058176	2.1449e-09	0	NA	7.9076e-06	0.33963	1.0603e-08	1.3323e-14	0	0.022252	8.3428e-07	7.1688e-09	0.00041314
3-Ethyltoluene	7.3788e-05	1.5543e-15	1.6704e-08	8.7541e-08	2.1719e-10	0.0048441	1.6157e-06	0.28296	0.3203	0.25642	0.030164	0.00080523	0.02607	0.013223	5.4831e-09	8.929e-07	1.7541e-08	1.3579e-08	1.1308e-08	3.3175e-07	0.022005	7.9076e-06	NA	0	0	3.7259e-13	0	1.2459e-06	2.375e-09	0.00051641	8.4789e-05
3-Methylbutanol	0.006543	2.6109e-11	2.2737e-05	1.1702e-05	0.00034249	0.25401	0.010301	0.0019119	0.53783	0.011922	0.044498	0.067446	0.15023	0.022038	3.7607e-06	3.0888e-07	3.8391e-08	0.00068612	2.4879e-05	0.0064913	0.24194	0.33963	0	NA	0	3.1883e-08	1.6468e-08	0.0016398	2.9778e-10	0.0017587	0.001019
2-Butoxyethanol	0.012821	3.9231e-09	6.5567e-07	0.00013806	0.010482	0.84179	0.00017074	0.0010509	0.65352	0.0088125	0.31781	0.66203	0.97752	0.030795	0.031178	5.3291e-15	2.0368e-10	0.085422	0.0023457	1.7758e-08	0.018193	1.0603e-08	0	0	NA	1.9473e-13	1.0028e-09	2.4138e-05	6.6613e-15	2.9618e-07	0.00045361
Hexanal	0.19571	2.7306e-07	0.030464	0.0044425	0.69728	0.20482	0.015281	3.4531e-05	0.978	0.030729	0.36378	0.52461	0.73618	0.025882	4.9383e-05	0.00062053	0.0013041	0.008185	0.12015	1.9075e-11	0.19581	1.3323e-14	3.7259e-13	3.1883e-08	1.9473e-13	NA	7.4456e-11	5.5009e-08	2.8866e-15	1.132e-05	0.0017947
o-Xylene	4.0536e-05	1.9096e-14	9.4217e-05	3.7767e-05	0.0004473	0.73572	0.00019905	0.0040958	0.69152	0.57335	0.43996	0.90054	0.42216	0.00036084	0.001356	0.045522	0.57745	2.1422e-06	0.00055685	0.00020065	4.0605e-07	0	0	1.6468e-08	1.0028e-09	7.4456e-11	NA	0.017637	6.1676e-05	6.3072e-05	0.00027342
n-Octanal	0.47687	1.1069e-05	0.19212	0.0073096	0.8104	0.72943	0.042409	0.0014259	0.13618	0.13877	6.3614e-05	0.00014621	0.099235	1.2154e-07	0.64357	0.038478	0.2395	0.00019049	0.021702	0.0031424	0.26887	0.022252	1.2459e-06	0.0016398	2.4138e-05	5.5009e-08	0.017637	NA	0	0.0059877	1.9912e-06
n-Nonanal	0.6803	6.4424e-07	0.0021709	0.0002371	0.10014	0.40002	0.0053579	2.7653e-05	0.050999	0.13818	0.0011451	0.0034789	0.035344	0.0013512	0.01192	0.0016403	3.7604e-05	5.8246e-06	0.0028736	0.0072436	0.020762	8.3428e-07	2.375e-09	2.9778e-10	6.6613e-15	2.8866e-15	6.1676e-05	0	NA	6.5521e-12	1.4211e-14
n-Undecane	0.17387	0.0011249	0.0022334	1.9925e-07	0.70712	0.50418	0.98346	0.21329	0.33497	0.18199	0.057583	0.25726	0.25085	0.68392	0.019252	0.0073465	0.022904	0.00033453	0.056116	3.6397e-05	0.00025355	7.1688e-09	0.00051641	0.0017587	2.9618e-07	1.132e-05	6.3072e-05	0.0059877	6.5521e-12	NA	2.6351e-05
1-Methylnaphthalene	0.68112	0.085697	0.17111	0.003226	0.93934	0.4691	0.14768	0.01267	0.057648	0.96285	0.89465	0.65586	0.095799	0.34436	0.81305	0.13985	0.0027634	0.00018937	0.96108	0.028251	0.037027	0.00041314	8.4789e-05	0.001019	0.00045361	0.0017947	0.00027342	1.9912e-06	1.4211e-14	2.6351e-05	NA
